# Supplementary material for: Ceftaroline and ceftobiprole monotherapy for the treatment of Staphylococcus aureus infections: a systematic review and Bayesian meta-analysis
Source: J Antimicrob Chemother. 2026 Jul 14;81(8):dkag244. doi: 10.1093/jac/dkag244 (PMC13366531; doi:10.1093/jac/dkag244)
Supplement: dkag244_Supplementary_Data [file dkag244_supplementary_data.zip]

Archive with 2 entries (2 files):
- PRISMA_2020_checklist_completed.docx
- Supplemental.pdf
